# Supplementary material for: Device-measured physical activity and sedentary time in a national sample of Luxembourg residents: the ORISCAV-LUX 2 study
Source: Int J Behav Nutr Phys Act. 2022 Dec 29;19:161. doi: 10.1186/s12966-022-01380-3 (PMC9798598; doi:10.1186/s12966-022-01380-3)
Supplement: Supplementary file 1 — Additional file 1: Table S1. Patterns of whole day (24h) average acceleration and intensity distribution and awake-time intensity specific physical activity levels in men. Table S2. Patterns of whole day (24h) average acceleration and intensity distribution and awake-time intensity specific physical activity levels in women. Table S3. Patterns of Mx accelerations representing the acceleration above which the most active 480 min (one-third), 120 min, 60 min, 30 min, and 15 min of the day were accumulated. Table S4. Patterns of Mx accelerations representing the acceleration above which the most active 480 min (one-third), 120 min, 60 min, 30 min, and 15 min of the day were accumulated in men. Table S5. Patterns of Mx accelerations representing the acceleration above which the most active 480 min (one-third), 120 min, 60 min, 30 min, and 15 min of the day were accumulated in women. Table S6. Odds ratios for habitual performance of sport or exercise. Table S7. Volume and pattern of total sedentary time, bout length, frequency and distribution in men. Table S8. Volume and pattern of total sedentary time, bout length, frequency and distribution in women. [file 12966_2022_1380_MOESM1_ESM.xlsx]

## Sheet: Table S1
Table S1. Patterns of whole day (24h) average acceleration and intensity distribution and awake-time intensity specific physical activity levels in men.
	Average 24h acceleration (mg)	p-value	24h intensity gradient	p-value	Light PA (min/d)	p-value	MVPA (min/d)	p-value
District
Luxembourg	26.0 (25.2 to 26.8)	Ref	-2.57 (-2.60 to -2.55)	Ref	146.6 (142.3 to 150.9)	Ref	76.1 (72.3 to 80.0)	Ref
Diekirch	25.7 (24.2 to 27.3)	0.78	-2.63 (-2.66 to -2.59)	0.010	156.1 (146.9 to 165.3)	0.065	76.9 (69.6 to 85.1)	0.84
Grevenmacher	27.0 (25.1 to 28.9)	0.34	-2.57 (-2.62 to -2.51)	0.84	159.1 (149.3 to 168.9)	0.021	81.3 (72.7 to 90.9)	0.29
Age group
25-34y	27.3 (25.6 to 29.1)	Ref	-2.49 (-2.54 to -2.44)	Ref	141.2 (132.8 to 149.6)	Ref	89.9 (81.2 to 99.5)	Ref
35-44y	27.0 (25.4 to 28.7)	0.79	-2.53 (-2.57 to -2.49)	0.30	151.0 (142.1 to 160.0)	0.11	82.6 (75.3 to 90.7)	0.22
45-54y	27.2 (25.8 to 28.7)	0.91	-2.53 (-2.57 to -2.49)	0.24	149.0 (141.9 to 156.1)	0.16	83.9 (77.6 to 90.8)	0.30
55-64y	24.3 (23.0 to 25.6)	0.007	-2.67 (-2.71 to -2.64)	<0.001	149.5 (142.4 to 156.7)	0.16	67.9 (61.1 to 75.5)	<0.001
≥65y	22.7 (20.4 to 24.9)	0.002	-2.78 (-2.83 to -2.72)	<0.001	159.8 (146.5 to 173.2)	0.022	53.2 (45.4 to 62.3)	<0.001
Education level
Higher education	25.7 (24.8 to 26.6)	Ref	-2.57 (-2.60 to -2.54)	Ref	145.1 (139.8 to 150.4)	Ref	75.1 (70.7 to 79.8)	Ref
High school	26.4 (25.3 to 27.5)	0.33	-2.58 (-2.61 to -2.55)	0.59	152.6 (147.0 to 158.2)	0.057	77.5 (72.6 to 82.7)	0.48
No diploma	26.4 (24.3 to 28.4)	0.57	-2.62 (-2.67 to -2.58)	0.056	156.7 (144.6 to 168.8)	0.092	81.6 (71.2 to 93.6)	0.29
Work type
Sedentary	25.8 (24.7 to 26.8)	Ref	-2.58 (-2.61 to -2.55)	Ref	146.6 (140.8 to 152.4)	Ref	75.1 (70.4 to 80.1)	Ref
Standing	27.2 (25.7 to 28.7)	0.098	-2.60 (-2.64 to -2.55)	0.48	167.2 (157.1 to 177.3)	<0.001	83.1 (75.0 to 92.0)	0.071
Manual	28.6 (25.9 to 31.2)	0.051	-2.63 (-2.68 to -2.58)	0.076	173.3 (161.2 to 185.4)	<0.001	88.8 (76.7 to 102.8)	0.035
Not in paid employment	25.1 (23.3 to 26.9)	0.57	-2.55 (-2.60 to -2.51)	0.42	136.7 (127.7 to 145.7)	0.11	72.6 (65.0 to 81.1)	0.64
Mode of transport to work
Motor vehicle	26.9 (25.9 to 27.8)	Ref	-2.55 (-2.57 to -2.52)	Ref	151.6 (146.7 to 156.4)	Ref	81.9 (77.6 to 86.5)	Ref
Public transport	27.7 (25.8 to 29.6)	0.44	-2.55 (-2.61 to -2.49)	0.98	159.1 (148.1 to 170.2)	0.21	91.4 (81.4 to 102.6)	0.091
Active travel	30.6 (27.5 to 33.7)	0.021	-2.49 (-2.57 to -2.42)	0.19	154.8 (138.9 to 170.6)	0.71	105.7 (89.5 to 125.0)	0.005
Smoking status
Never	25.9 (25.0 to 26.8)	Ref	-2.58 (-2.61 to -2.56)	Ref	148.9 (144.2 to 153.7)	Ref	76.1 (71.8 to 80.7)	Ref
Former	26.2 (25.1 to 27.2)	0.72	-2.57 (-2.60 to -2.54)	0.49	149.4 (143.1 to 155.6)	0.91	78.9 (73.7 to 84.4)	0.44
Current	26.6 (24.4 to 28.7)	0.60	-2.60 (-2.65 to -2.55)	0.56	151.7 (140.9 to 162.5)	0.64	75.1 (65.8 to 85.7)	0.85
Self-rated health
Very good	26.9 (25.8 to 28.1)	Ref	-2.54 (-2.58 to -2.51)	Ref	148.8 (143.2 to 154.4)	Ref	80.8 (75.7 to 86.2)	Ref
Good	25.6 (24.7 to 26.5)	0.088	-2.60 (-2.62 to -2.58)	0.005	149.5 (144.6 to 154.4)	0.85	75.2 (70.8 to 79.8)	0.11
Fair	25.1 (22.8 to 27.5)	0.19	-2.61 (-2.67 to -2.55)	0.047	151.8 (137.0 to 166.7)	0.71	70.6 (60.6 to 82.3)	0.12
Weight category
Normal	27.0 (25.8 to 28.2)	Ref	-2.55 (-2.58 to -2.51)	Ref	151.0 (145.2 to 156.8)	Ref	78.3 (72.8 to 84.2)	Ref
Overweight	26.1 (25.2 to 27.0)	0.26	-2.59 (-2.61 to -2.57)	0.049	153.4 (147.8 to 158.9)	0.55	80.6 (76.1 to 85.3)	0.55
Obese	24.1 (22.5 to 25.6)	0.004	-2.62 (-2.66 to -2.58)	0.004	138.2 (129.8 to 146.6)	0.015	66.8 (60.1 to 74.3)	0.017
Season
Summer	27.1 (25.6 to 28.6)	Ref	-2.57 (-2.62 to -2.53)	Ref	156.6 (148.7 to 164.4)	Ref	80.7 (74.3 to 87.7)	Ref
Autumn	25.5 (24.2 to 26.8)	0.10	-2.57 (-2.61 to -2.54)	0.91	143.9 (136.4 to 151.3)	0.018	72.3 (66.4 to 78.7)	0.062
Winter	24.4 (23.4 to 25.4)	0.005	-2.61 (-2.64 to -2.58)	0.18	142.9 (137.1 to 148.7)	0.006	72.7 (67.4 to 78.4)	0.070
Spring	27.7 (26.3 to 29.2)	0.55	-2.56 (-2.60 to -2.52)	0.68	156.7 (149.4 to 164.0)	0.98	83.3 (76.5 to 90.7)	0.61
The data are weighted marginal means (95% confidence intervals). The data for MVPA were log-transformed for analyses and have been back-transformed by exponentiation. Bold font indicates statistically significant differences compared to the referent group (p<0.05). PA, Physical activity. MVPA, Moderate-to-vigorous physical activity.

## Sheet: Table S2
Table S2. Patterns of whole day (24h) average acceleration and intensity distribution and awake-time intensity specific physical activity levels in women.
	Average 24h acceleration (mg)	p-value	24h intensity gradient	p-value	Light PA (min/d)	p-value	MVPA (min/d)	p-value
District
Luxembourg	27.2 (26.6 to 27.9)	Ref	-2.65 (-2.66 to -2.63)	Ref	174.5 (170.1 to 179.0)	Ref	79.2 (75.4 to 83.2)	Ref
Diekirch	27.7 (26.3 to 29.1)	0.58	-2.60 (-2.64 to -2.56)	0.038	176.7 (168.0 to 185.3)	0.67	85.9 (78.0 to 94.6)	0.14
Grevenmacher	26.2 (24.8 to 27.6)	0.19	-2.66 (-2.69 to -2.62)	0.66	176.1 (167.0 to 185.2)	0.76	77.0 (70.2 to 84.4)	0.58
Age group
25-34y	28.8 (27.3 to 30.2)	Ref	-2.55 (-2.59 to -2.52)	Ref	176.2 (167.2 to 185.3)	Ref	96.4 (88.4 to 105.1)	Ref
35-44y	28.9 (27.5 to 30.3)	0.86	-2.58 (-2.61 to -2.55)	0.24	178.1 (169.9 to 186.4)	0.74	92.4 (85.8 to 99.6)	0.43
45-54y	28.5 (27.3 to 29.6)	0.76	-2.61 (-2.64 to -2.59)	0.010	176.9 (170.4 to 183.5)	0.90	90.3 (84.0 to 96.9)	0.23
55-64y	26.1 (24.7 to 27.4)	0.013	-2.69 (-2.72 to -2.65)	<0.001	175.0 (167.8 to 182.3)	0.85	73.1 (66.7 to 80.0)	<0.001
≥65y	21.9 (20.2 to 23.5)	<0.001	-2.84 (-2.89 to -2.80)	<0.001	166.4 (154.2 to 178.7)	0.24	46.8 (40.1 to 54.6)	<0.001
Education level
Higher education	26.2 (25.2 to 27.1)	Ref	-2.64 (-2.66 to -2.61)	Ref	166.5 (160.8 to 172.2)	Ref	73.7 (68.7 to 79.0)	Ref
High school	27.7 (26.8 to 28.6)	0.025	-2.64 (-2.67 to -2.62)	0.79	178.7 (173.0 to 184.5)	0.003	83.5 (78.5 to 88.8)	0.009
No diploma	28.8 (27.1 to 30.5)	0.012	-2.65 (-2.68 to -2.61)	0.79	191.0 (180.3 to 201.8)	<0.001	90.7 (80.1 to 102.7)	0.010
Work type
Sedentary	26.1 (25.2 to 27.0)	Ref	-2.64 (-2.66 to -2.61)	Ref	166.5 (160.9 to 172.2)	Ref	77.1 (72.6 to 81.9)	Ref
Standing	28.7 (27.1 to 30.2)	0.004	-2.66 (-2.70 to -2.63)	0.19	194.1 (184.5 to 203.8)	<0.001	84.6 (77.3 to 92.6)	0.072
Manual	27.9 (25.0 to 30.9)	0.24	-2.70 (-2.76 to -2.64)	0.024	192.3 (176.2 to 208.4)	0.002	81.2 (67.2 to 98.1)	0.61
Not in paid employment	27.7 (26.3 to 29.1)	0.095	-2.63 (-2.66 to -2.60)	0.85	173.9 (166.5 to 181.4)	0.17	81.0 (74.5 to 88.0)	0.29
Mode of transport to work
Motor vehicle	28.2 (27.4 to 29.0)	Ref	-2.59 (-2.61 to -2.56)	Ref	176.0 (170.8 to 181.1)	Ref	89.5 (85.3 to 93.9)	Ref
Public transport	28.1 (25.9 to 30.3)	0.98	-2.60 (-2.64 to -2.56)	0.59	172.5 (158.3 to 186.8)	0.66	90.8 (81.3 to 101.3)	0.82
Active travel	29.3 (26.8 to 31.7)	0.40	-2.58 (-2.64 to -2.52)	0.90	179.4 (166.2 to 192.5)	0.62	98.3 (85.9 to 112.6)	0.19
Smoking status
Never	26.9 (26.2 to 27.6)	Ref	-2.65 (-2.67 to -2.63)	Ref	174.8 (170.3 to 179.4)	Ref	78.3 (74.6 to 82.2	Ref
Former	27.9 (26.7 to 29.0)	0.16	-2.60 (-2.63 to -2.57)	0.004	173.9 (167.4 to 180.5)	0.81	83.9 (77.4 to 91.0)	0.15
Current	27.2 (25.7 to 28.7)	0.74	-2.69 (-2.72 to -2.65)	0.090	178.4 (166.9 to 189.9)	0.57	80.9 (71.4 to 91.7)	0.63
Self-rated health
Very good	28.1 (27.0 to 29.2)	Ref	-2.60 (-2.63 to -2.57)	Ref	172.6 (166.6 to 178.6)	Ref	83.2 (77.7 to 89.1)	Ref
Good	27.0 (26.3 to 27.7)	0.094	-2.66 (-2.67 to -2.64)	0.002	176.8 (171.9 to 181.6)	0.28	80.4 (76.3 to 84.6)	0.40
Fair	25.5 (23.8 to 27.2)	0.015	-2.70 (-2.74 to -2.65)	0.001	174.0 (160.4 to 187.5)	0.86	68.8 (59.3 to 79.8)	0.027
Weight category
Normal	27.9 (27.2 to 28.7)	Ref	-2.61 (-2.64 to -2.59)	Ref	178.5 (173.6 to 183.3)	Ref	85.0 (80.9 to 89.4)	Ref
Overweight	25.8 (24.8 to 26.9)	0.003	-2.68 (-2.71 to -2.65)	<0.001	170.7 (163.6 to 177.8)	0.075	72.2 (66.5 to 78.4)	0.001
Obese	26.8 (25.3 to 28.2)	0.16	-2.67 (-2.70 to -2.64)	0.004	169.5 (159.2 to 179.9)	0.14	75.8 (66.9 to 85.9)	0.10
Season
Summer	28.0 (26.9 to 29.1)	Ref	-2.62 (-2.65 to -2.60)	Ref	179.5 (172.4 to 186.5)	Ref	85.0 (79.4 to 90.9)	Ref
Autumn	26.7 (25.8 to 27.7)	0.10	-2.64 (-2.67 to -2.62)	0.25	172.8 (166.6 to 179.0)	0.16	78.1 (72.6 to 83.9)	0.088
Winter	26.4 (25.3 to 27.5)	0.053	-2.67 (-2.70 to -2.63)	0.035	172.2 (164.6 to 179.9)	0.17	75.0 (68.7 to 81.9)	0.026
Spring	27.6 (26.3 to 28.9)	0.66	-2.64 (-2.67 to -2.61)	0.42	175.8 (168.0 to 183.6)	0.49	81.9 (75.4 to 89.0)	0.50
The data are weighted marginal means (95% confidence intervals). The data for MVPA were log-transformed for analyses and have been back-transformed by exponentiation. Bold font indicates statistically significant differences compared to the referent group (p<0.05). PA, Physical activity. MVPA, Moderate-to-vigorous physical activity.

## Sheet: Table S3
Table S3. Patterns of Mx accelerations representing the acceleration above which the most active 480 min (one-third), 120 min, 60 min, 30 min, and 15 min of the day were accumulated.
	M480 (mg)	p-value	M120 (mg)	p-value	M60 (mg)	p-value	M30 (mg)	p-value	M15 (mg)	p-value
Sex
Men	44.7 (43.4 to 46.1)	Ref	73.9 (71.1 to 76.9)	Ref	95.5 (91.3 to 99.8)	Ref	119.1 (113.9 to 124.4)	Ref	144.4 (138.4 to 150.6)	Ref
Women	46.1 (45.1 to 47.2)	0.11	72.1 (70.0 to 74.3)	0.33	91.4 (88.4 to 94.5)	0.13	112.6 (108.8 to 116.7)	0.058	134.8 (130.3 to 139.5)	0.014
District
Luxembourg	45.3 (44.3 to 46.3)	Ref	73.3 (71.2 to 75.4)	Ref	93.9 (90.9 to 97.0)	Ref	116.6 (112.8 to 120.5)	Ref	140.8 (136.4 to 145.4)	Ref
Diekirch	45.9 (43.9 to 47.9)	0.59	72.1 (68.4 to 76.0)	0.59	91.3 (86.1 to 96.9)	0.41	113.2 (106.6 to 120.2)	0.38	136.2 (128.8 to 144.1)	0.31
Grevenmacher	45.8 (43.7 to 48.0)	0.64	72.7 (68.1 to 77.5)	0.81	92.7 (86.0 to 100.0)	0.76	114.2 (105.9 to 123.2)	0.62	135.9 (126.4 to 146.1)	0.37
Age group
25-34y	48.5 (46.4 to 50.8)	Ref	78.2 (73.5 to 83.3)	Ref	100.6 (93.6 to 108.1)	Ref	126.5 (117.3 to 136.4)	Ref	155.1 (144.4 to 166.7)	Ref
35-44y	48.1 (46.1 to 50.1)	0.77	78.6 (74.5 to 83.0)	0.89	101.1 (95.2 to 107.4)	0.91	125.8 (118.4 to 133.7)	0.91	152.2 (143.7 to 161.3)	0.68
45-54y	48.4 (46.6 to 50.2)	0.93	80.2 (76.3 to 84.2)	0.54	103.8 (98.1 to 109.8)	0.50	128.8 (121.7 to 136.4)	0.71	154.1 (146.0 to 162.5)	0.88
55-64y	42.6 (40.9 to 44.3)	<0.001	67.3 (64.0 to 70.7)	<0.001	85.1 (80.6 to 89.8)	<0.001	104.7 (99.1 to 110.5)	<0.001	125.9 (119.4 to 132.7)	<0.001
≥65y	36.9 (34.8 to 39.1)	<0.001	56.1 (52.4 to 60.1)	<0.001	70.1 (65.1 to 75.5)	<0.001	85.3 (79.2 to 91.8)	<0.001	101.0 (94.0 to 108.5)	<0.001
Education level
Higher education	44.3 (43.0 to 45.6)	Ref	72.9 (70.2 to 75.7)	Ref	94.6 (90.6 to 98.7)	Ref	118.3 (113.2 to 123.7)	Ref	142.9 (137.0 to 149.1)	Ref
High school	46.1 (44.8 to 47.4)	0.056	73.1 (70.5 to 75.8)	0.91	92.7 (89.0 to 96.6)	0.51	114.1 (109.5 to 118.9)	0.25	136.9 (131.6 to 142.4)	0.15
No diploma	47.5 (45.1 to 50.1)	0.024	73.5 (69.4 to 78.0)	0.80	91.5 (86.1 to 97.2)	0.38	112.3 (105.8 to 119.2)	0.17	135.8 (128.2 to 143.9)	0.17
Work type
Sedentary	43.7 (42.4 to 44.9)	Ref	71.2 (68.5 to 74.0)	Ref	92.0 (88.1 to 96.1)	Ref	115.1 (110.1 to 120.3)	Ref	139.8 (134.0 to 145.8)	Ref
Standing	47.1 (45.1 to 49.3)	0.003	73.5 (69.1 to 78.2)	0.38	93.4 (86.9 to 100.4)	0.72	115.5 (107.0 to 124.6)	0.94	137.8 (128.0 to 148.3)	0.74
Manual	48.6 (45.2 to 52.4)	0.008	70.9 (64.9 to 77.6)	0.94	86.6 (78.4 to 95.7)	0.27	103.5 (93.5 to 114.5)	0.056	123.6 (112.3 to 136.0)	0.020
Not in paid employment	46.5 (44.5 to 48.5)	0.032	76.2 (72.3 to 80.4)	0.057	97.5 (91.9 to 103.3)	0.15	120.6 (113.5 to 128.1)	0.27	144.7 (136.4 to 153.4)	0.39
Mode of transport to work
Motor vehicle	46.9 (45.7 to 48.1)	Ref	76.1 (73.5 to 78.9)	Ref	98.4 (94.5 to 102.6)	Ref	122.8 (117.7 to 128.1)	Ref	148.4 (142.6 to 154.5)	Ref
Public transport	46.8 (44.4 to 49.3)	0.96	75.1 (70.6 to 79.9)	0.71	96.4 (89.8 to 103.5)	0.61	120.8 (112.4 to 129.9)	0.70	149.8 (139.8 to 160.6)	0.81
Active travel	51.4 (47.5 to 55.5)	0.029	85.0 (76.6 to 94.2)	0.049	108.7 (96.7 to 122.2)	0.12	135.8 (121.1 to 152.4)	0.10	165.1 (148.8 to 183.2)	0.060
Smoking status
Never	45.1 (44.0 to 46.2)	Ref	71.9 (69.7 to 74.2)	Ref	91.9 (88.7 to 95.3)	Ref	113.9 (109.8 to 118.1)	Ref	137.6 (132.9 to 142.4)	Ref
Former	46.6 (45.1 to 48.2)	0.12	77.1 (73.6 to 80.7)	0.013	99.7 (94.7 to 104.9)	0.009	124.5 (118.1 to 131.3)	0.005	149.4 (142.0 to 157.2)	0.007
Current	44.5 (42.1 to 47.0)	0.67	70.1 (65.7 to 74.9)	0.50	87.7 (81.9 to 94.0)	0.24	107.5 (100.4 to 115.0)	0.14	129.0 (120.7 to 137.8)	0.090
Self-rated health
Very good	47.3 (45.8 to 48.8)	Ref	78.5 (75.2 to 82.1)	Ref	102.4 (97.4 to 107.7)	Ref	127.3 (121.1 to 133.9)	Ref	153.4 (146.3 to 160.8)	Ref
Good	44.8 (43.8 to 45.9)	0.009	71.2 (69.0 to 73.4)	<0.001	90.0 (86.9 to 93.2)	<0.001	111.2 (107.3 to 115.2)	<0.001	133.9 (129.4 to 138.6)	<0.001
Fair	42.2 (39.9 to 44.6)	0.001	65.0 (61.0 to 69.2)	<0.001	82.3 (76.8 to 88.2)	<0.001	102.9 (95.5 to 110.7)	<0.001	124.2 (115.0 to 134.1)	<0.001
Weight category
Normal	47.3 (46.0 to 48.7)	Ref	77.5 (74.5 to 80.5)	Ref	99.5 (95.2 to 103.9)	Ref	123.6 (118.2 to 129.1)	Ref	148.6 (142.5 to 155.0)	Ref
Overweight	44.5 (43.2 to 45.8)	0.004	70.7 (68.2 to 73.3)	0.001	90.2 (86.6 to 93.9)	0.002	111.4 (106.9 to 116.1)	0.001	134.4 (129.2 to 139.9)	0.001
Obese	42.0 (40.1 to 43.9)	<0.001	65.9 (62.6 to 69.4)	<0.001	83.7 (78.9 to 88.8)	<0.001	104.0 (97.8 to 110.6)	<0.001	125.5 (118.4 to 133.1)	<0.001
Season
Summer	47.4 (45.7 to 49.2)	Ref	77.4 (73.6 to 81.5)	Ref	99.9 (94.2 to 105.9)	Ref	124.0 (116.8 to 131.7)	Ref	148.4 (140.2 to 157.1)	Ref
Autumn	44.5 (43.0 to 46.0)	0.012	71.4 (68.2 to 74.7)	0.017	91.4 (86.8 to 96.3)	0.022	113.7 (108.0 to 119.7)	0.025	138.1 (131.4 to 145.0)	0.051
Winter	43.3 (41.9 to 44.7)	<0.001	68.1 (65.4 to 70.9)	<0.001	86.1 (82.2 to 90.1)	<0.001	106.6 (101.7 to 111.7)	<0.001	128.7 (123.0 to 134.7)	<0.001
Spring	47.1 (45.2 to 49.0)	0.81	76.5 (72.6 to 80.6)	0.75	98.1 (92.6 to 104.0)	0.68	121.3 (114.4 to 128.6)	0.61	145.5 (137.6 to 153.9)	0.63
The data are weighted marginal means (95% confidence intervals). All data were log-transformed for analyses and have been back-transformed by exponentiation. The data represent the average acceleration above which 'x' minutes of activity were performed (minutes did not need to be performed continuously or in bouts). For example, women exceeded 134.8 mg for a total of 15 minutes across the day, an…

## Sheet: Table S4
Table S4. Patterns of Mx accelerations representing the acceleration above which the most active 480 min (one-third), 120 min, 60 min, 30 min, and 15 min of the day were accumulated in men.
	M480 (mg)	p-value	M120 (mg)	p-value	M60 (mg)	p-value	M30 (mg)	p-value	M15 (mg)	p-value
District
Luxembourg	44.4 (42.8 to 45.9)	Ref	74.0 (70.6 to 77.5)	Ref	95.7 (90.9 to 100.8)	Ref	119.7 (113.6 to 126.1)	Ref	145.6 (138.6 to 153.0)	Ref
Diekirch	43.6 (40.8 to 46.6)	0.65	68.6 (63.4 to 74.2)	0.093	86.6 (79.3 to 94.6)	0.046	106.6 (97.7 to 116.5)	0.023	129.0 (118.8 to 140.1)	0.011
Grevenmacher	46.5 (43.2 to 50.1)	0.27	76.1 (68.4 to 84.7)	0.63	98.9 (87.0 to 112.4)	0.65	122.7 (108.1 to 139.4)	0.72	147.0 (130.4 to 165.8)	0.88
Age group
25-34y	47.4 (44.2 to 50.9)	Ref	78.7 (71.2 to 86.9)	Ref	101.1 (90.3 to 113.1)	Ref	127.6 (114.0 to 142.8)	Ref	159.5 (143.0 to 177.8)	Ref
35-44y	46.5 (43.4 to 49.8)	0.67	77.7 (71.2 to 84.7)	0.85	100.9 (91.6 to 111.1)	0.98	126.5 (114.7 to 139.6)	0.91	154.3 (140.7 to 169.3)	0.64
45-54y	47.8 (45.0 to 50.8)	0.87	82.9 (76.4 to 90.1)	0.42	109.4 (99.4 to 120.3)	0.30	136.5 (123.9 to 150.4)	0.38	163.0 (148.8 to 178.5)	0.76
55-64y	40.9 (38.6 to 43.5)	0.003	65.6 (60.8 to 70.8)	0.006	83.3 (76.6 to 90.5)	0.009	102.5 (94.2 to 111.6)	0.004	123.6 (114.1 to 134.0)	<0.001
≥65y	36.7 (33.4 to 40.3)	<0.001	55.8 (48.9 to 62.4)	<0.001	70.4 (62.3 to 79.4)	<0.001	86.0 (76.0 to 97.3)	<0.001	102.3 (90.7 to 115.4)	<0.001
Education level
Higher education	44.0 (42.2 to 45.9)	Ref	74.1 (70.0 to 78.5)	Ref	97.0 (91.0 to 103.4)	Ref	121.8 (114.2 to 129.9)	Ref	148.2 (139.3 to 157.7)	Ref
High school	44.8 (42.9 to 46.9)	0.54	73.4 (69.2 to 77.8)	0.81	94.0 (88.0 to 100.5)	0.50	116.6 (109.2 to 124.5)	0.35	141.1 (132.6 to 150.2)	0.27
No diploma	45.3 (41.7 to 49.3)	0.55	70.4 (63.9 to 77.7)	0.38	87.5 (79.0 to 96.8)	0.090	107.7 (97.3 to 119.1)	0.045	130.2 (118.0 to 143.7)	0.031
Work type
Sedentary	43.2 (41.3 to 45.2)	Ref	71.6 (67.4 to 75.9)	Ref	93.2 (87.3 to 99.6)	Ref	116.9 (109.4 to 124.9)	Ref	142.6 (134.0 to 151.8)	Ref
Standing	46.1 (43.2 to 49.3)	0.094	74.1 (67.3 to 81.6)	0.53	94.3 (84.4 to 105.5)	0.86	117.4 (104.6 to 131.7)	0.95	142.1 (127.1 to 158.9)	0.95
Manual	48.5 (44.0 to 53.5)	0.035	71.5 (63.3 to 80.8)	0.99	87.7 (76.5 to 100.5)	0.42	104.1 (90.9 to 119.2)	0.12	124.9 (109.8 to 142.2)	0.067
Not in paid employment	44.4 (41.2 to 47.9)	0.57	77.2 (70.4 to 84.7)	0.20	100.7 (91.0 to 111.5)	0.24	126.9 (114.0 to 141.2)	0.23	153.3 (138.0 to 170.3)	0.28
Mode of transport to work
Motor vehicle	45.9 (44.1 to 47.8)	Ref	75.2 (71.2 to 79.5)	Ref	97.2 (91.3 to 103.6)	Ref	121.2 (113.8 to 129.1)	Ref	147.9 (139.4 to 156.9)	Ref
Public transport	46.1 (42.7 to 49.8)	0.93	76.0 (69.0 to 83.7)	0.85	98.7 (88.3 to 110.4)	0.81	122.1 (109.0 to 136.6)	0.91	151.4 (135.8 to 168.8)	0.70
Active travel	52.5 (46.8 to 58.9)	0.032	89.9 (76.9 to 105.1)	0.033	115.2 (96.4 to 137.7)	0.075	144.5 (121.6 to 171.6)	0.057	173.8 (148.5 to 203.4)	0.057
Smoking status
Never	44.2 (42.5 to 45.9)	Ref	72.1 (68.5 to 76.0)	Ref	92.8 (87.5 to 98.5)	Ref	115.7 (109.0 to 122.8)	Ref	141.1 (133.4 to 149.3)	Ref
Former	45.3 (43.2 to 47.6)	0.41	76.5 (71.5 to 81.7)	0.17	99.6 (92.5 to 107.3)	0.13	124.4 (115.4 to 134.1)	0.13	150.3 (139.9 to 161.6)	0.17
Current	43.8 (40.0 to 48.0)	0.87	71.8 (64.3 to 80.2)	0.95	91.6 (81.8 to 102.7)	0.85	113.7 (101.7 to 127.1)	0.79	136.2 (122.2 to 151.8)	0.57
Self-rated health
Very good	46.6 (44.4 to 49.0)	Ref	79.9 (74.7 to 85.4)	Ref	105.7 (97.9 to 114.1)	Ref	132.5 (122.8 to 143.0)	Ref	160.2 (149.2 to 171.9)	Ref
Good	43.5 (41.8 to 45.2)	0.027	70.4 (66.9 to 74.1)	0.004	89.4 (84.5 to 94.5)	0.001	110.7 (104.7 to 117.0)	<0.001	134.5 (127.7 to 141.7)	<0.001
Fair	41.8 (38.3 to 45.7)	0.039	65.3 (58.9 to 72.4)	0.002	83.2 (74.2 to 93.4)	0.001	104.6 (92.4 to 118.4)	0.002	127.8 (112.3 to 145.4)	0.003
Weight category
Normal	46.2 (43.9 to 48.6)	Ref	77.9 (72.6 to 83.5)	Ref	101.1 (93.4 to 109.3)	Ref	126.1 (116.5 to 136.4)	Ref	152.2 (141.3 to 164.1)	Ref
Overweight	45.0 (43.4 to 46.8)	0.43	73.7 (70.1 to 77.5)	0.22	94.8 (89.6 to 100.2)	0.20	117.6 (111.2 to 124.3)	0.16	142.8 (135.5 to 150.5)	0.17
Obese	40.2 (37.6 to 43.0)	0.001	64.5 (59.7 to 69.7)	<0.001	82.9 (75.8 to 90.6)	0.001	104.0 (94.8 to 114.0)	0.002	127.2 (116.6 to 138.7)	0.002
Season
Summer	46.5 (43.6 to 49.6)	Ref	77.5 (70.8 to 84.8)	Ref	100.5 (90.7 to 111.3)	Ref	125.6 (113.1 to 139.5)	Ref	149.7 (135.6 to 165.4)	Ref
Autumn	43.3 (40.8 to 46.0)	0.10	71.8 (66.2 to 77.8)	0.20	93.1 (85.1 to 102.0)	0.26	117.0 (107.2 to 127.7)	0.29	144.0 (132.7 to 156.3)	0.54
Winter	41.8 (40.1 to 43.6)	0.007	67.1 (63.5 to 70.9)	0.008	85.5 (80.3 to 91.1)	0.009	106.6 (99.9 to 113.6)	0.009	130.1 (122.3 to 138.5)	0.019
Spring	47.4 (44.6 to 50.3)	0.68	79.7 (73.7 to 86.1)	0.65	103.3 (94.9 to 112.5)	0.68	127.5 (117.1 to 138.7)	0.83	153.5 (141.6 to 166.4)	0.70
The data are weighted marginal means (95% confidence intervals). All data were log-transformed for analyses and have been back-transformed by exponentiation. The data represent the average acceleration above which 'x' minutes of activity were performed (minutes did not need to be performed continuously or in bouts). For example, men aged 25-34y exceeded 47.4 mg for a total of 480 minutes across t…

## Sheet: Table S5
Table S5. Patterns of Mx accelerations representing the acceleration above which the most active 480 min (one-third), 120 min, 60 min, 30 min, and 15 min of the day were accumulated in women.
	M480 (mg)	p-value	M120 (mg)	p-value	M60 (mg)	p-value	M30 (mg)	p-value	M15 (mg)	p-value
District
Luxembourg	46.2 (44.9 to 47.4)	Ref	72.6 (70.1 to 75.1)	Ref	92.1 (88.5 to 95.8)	Ref	113.5 (108.9 to 118.2)	Ref	136.0 (130.7 to 141.6)	Ref
Diekirch	48.0 (45.4 to 50.8)	0.20	75.4 (70.3 to 81.0)	0.33	95.9 (88.4 to 104.0)	0.38	119.6 (110.2 to 129.8)	0.25	143.3 (132.6 to 154.8)	0.23
Grevenmacher	45.6 (43.1 to 48.2)	0.69	70.3 (65.3 to 75.7)	0.43	88.2 (81.4 to 95.6)	0.33	107.9 (99.4 to 117.2)	0.27	127.6 (117.5 to 138.6)	0.16
Age group
25-34y	49.3 (46.7 to 52.1)	Ref	77.1 (71.5 to 83.1)	Ref	99.2 (90.8 to 108.3)	Ref	124.5 (113.0 to 137.2)	Ref	149.8 (136.7 to 164.3)	Ref
35-44y	49.8 (47.4 to 52.4)	0.76	80.0 (75.0 to 85.4)	0.43	102.1 (95.0 to 109.8)	0.60	126.2 (117.3 to 135.7)	0.82	151.1 (140.8 to 162.3)	0.88
45-54y	49.0 (46.9 to 51.2)	0.86	78.0 (73.7 to 82.5)	0.80	99.3 (93.1 to 105.9)	0.98	122.7 (115.0 to 130.9)	0.81	146.7 (138.0 to 156.0)	0.71
55-64y	44.5 (42.1 to 46.9)	0.013	69.0 (64.8 to 73.5)	0.035	86.7 (80.9 to 92.8)	0.024	106.3 (99.3 to 113.8)	0.012	127.6 (119.3 to 136.5)	0.008
≥65y	37.2 (34.6 to 40.1)	<0.001	56.1 (51.5 to 61.1)	<0.001	69.2 (63.2 to 75.7)	<0.001	83.5 (76.5 to 91.2)	<0.001	98.7 (90.6 to 107.6)	<0.001
Education level
Higher education	44.6 (42.9 to 46.4)	Ref	71.7 (68.2 to 75.3)	Ref	92.1 (87.0 to 97.5)	Ref	114.7 (108.0 to 121.8)	Ref	137.5 (129.8 to 145.7)	Ref
High school	47.3 (45.7 to 49.0)	0.032	72.9 (69.9 to 76.1)	0.60	91.8 (87.5 to 96.2)	0.93	112.3 (106.9 to 118.0)	0.60	133.6 (127.3 to 140.2)	0.46
No diploma	49.3 (46.2 to 52.6)	0.017	75.3 (70.2 to 80.7)	0.28	93.3 (86.8 to 100.4)	0.79	114.5 (106.7 to 123.0)	0.98	138.4 (129.3 to 148.1)	0.89
Work type
Sedentary	44.1 (42.5 to 45.7)	Ref	70.8 (67.6 to 74.2)	Ref	90.7 (86.0 to 95.7)	Ref	113.3 (107.2 to 119.9)	Ref	137.1 (129.8 to 144.7)	Ref
Standing	48.5 (45.7 to 51.4)	0.005	73.4 (67.9 to 79.4)	0.43	92.9 (84.7 to 102.0)	0.66	114.0 (103.4 to 125.8)	0.95	134.4 (122.3 to 147.8)	0.72
Manual	47.7 (43.0 to 53.0)	0.16	69.5 (61.8 to 78.1)	0.77	84.8 (74.3 to 96.8)	0.36	103.7 (89.4 to 120.3)	0.12	124.1 (108.0 to 142.5)	0.19
Not in paid employment	48.1 (45.7 to 50.6)	0.016	75.2 (70.7 to 80.0)	0.18	94.6 (88.4 to 101.3)	0.39	115.4 (107.8 to 123.5)	0.23	137.2 (128.6 to 146.3)	0.99
Mode of transport to work
Motor vehicle	48.0 (46.5 to 49.5)	Ref	77.1 (73.9 to 80.5)	Ref	99.6 (94.7 to 104.8)	Ref	124.4 (117.8 to 131.3)	Ref	148.9 (141.3 to 156.9)	Ref
Public transport	47.4 (44.1 to 51.0)	0.77	73.9 (68.2 to 80.1)	0.35	94.0 (85.8 to 103.0)	0.26	119.9 (108.7 to 132.2)	0.51	148.1 (135.0 to 162.4)	0.92
Active travel	50.2 (45.7 to 55.0)	0.37	80.1 (71.5 to 89.7)	0.54	102.7 (90.3 to 116.8)	0.67	127.7 (111.8 to 145.7)	0.72	156.3 (138.3 to 176.7)	0.47
Smoking status
Never	45.9 (44.6 to 47.2)	Ref	71.4 (68.9 to 74.0)	Ref	90.6 (86.9 to 94.4)	Ref	111.6 (106.9 to 116.5)	Ref	133.7 (128.2 to 139.3)	Ref
Former	48.3 (46.0 to 50.6)	0.068	78.3 (73.5 to 83.5)	0.012	100.7 (93.6 to 108.3)	0.012	125.7 (116.4 to 135.8)	0.007	149.6 (139.0 to 161.0)	0.007
Current	45.4 (42.9 to 48.1)	0.76	69.0 (64.7 to 73.6)	0.36	84.7 (79.0 to 90.8)	0.10	102.7 (95.6 to 110.3)	0.052	123.7 (115.2 to 132.9)	0.067
Self-rated health
Very good	47.8 (45.9 to 49.9)	Ref	77.1 (72.9 to 81.5)	Ref	99.0 (92.9 to 105.5)	Ref	122.1 (114.4 to 130.2)	Ref	146.4 (137.6 to 155.8)	Ref
Good	46.2 (44.9 to 47.6)	0.18	71.9 (69.4 to 74.6)	0.043	90.6 (86.9 to 94.5)	0.024	111.7 (106.8 to 116.8)	0.030	133.4 (127.6 to 139.4)	0.018
Fair	42.8 (39.8 to 46.0)	0.10	64.3 (59.7 to 69.2)	<0.001	80.7 (74.6 to 87.3)	<0.001	100.0 (92.2 to 108.4)	<0.001	119.9 (110.4 to 130.2)	<0.001
Weight category
Normal	48.3 (46.9 to 49.8)	Ref	76.8 (73.8 to 79.8)	Ref	97.6 (93.3 to 102.1)	Ref	120.7 (115.2 to 126.4)	Ref	144.6 (138.2 to 151.2)	Ref
Overweight	43.5 (41.7 to 45.4)	<0.001	66.9 (63.6 to 70.4)	<0.001	84.7 (80.2 to 89.6)	<0.001	104.2 (98.3 to 110.4)	<0.001	124.7 (117.6 to 132.3)	<0.001
Obese	44.4 (41.9 to 47.1)	0.014	68.6 (64.3 to 73.2)	0.003	86.1 (80.3 to 92.4)	0.003	105.9 (98.6 to 113.9)	0.002	126.0 (117.5 to 135.1)	0.001
Season
Summer	48.1 (46.1 to 50.2)	Ref	77.0 (72.9 to 81.4)	Ref	98.8 (92.6 to 105.4)	Ref	121.8 (113.9 to 130.2)	Ref	145.6 (136.5 to 155.2)	Ref
Autumn	45.6 (43.9 to 47.4)	0.062	70.8 (67.4 to 74.4)	0.024	89.6 (84.7 to 94.7)	0.021	110.3 (104.1 to 116.8)	0.024	132.4 (125.0 to 140.2)	0.026
Winter	45.0 (42.9 to 47.1)	0.037	69.5 (65.6 to 73.7)	0.013	87.1 (81.5 to 92.9)	0.007	107.0 (100.0 to 114.6)	0.008	127.8 (119.7 to 136.5)	0.005
Spring	46.8 (44.5 to 49.3)	0.41	73.7 (69.0 to 78.6)	0.30	93.6 (86.8 to 100.9)	0.28	116.2 (107.5 to 125.7)	0.37	138.9 (128.9 to 149.7)	0.34
The data are weighted marginal means (95% confidence intervals). All data were log-transformed for analyses and have been back-transformed by exponentiation. The data represent the average acceleration above which 'x' minutes of activity were performed (minutes did not need to be performed continuously or in bouts). For example, women aged 25-34y exceeded 49.3 mg for a total of 480 minutes across…

## Sheet: Table S6
Table S6. Odds ratios for habitual performance of sport or exercise.
	Overall	p-value	Men	p-value	Women	p-value
Sex (ref: Men)
Women	1.25 (0.93 to 1.67)	0.14	-	-	-	-
District (ref: Luxembourg)
Diekirch	1.05 (0.72 to 1.54)	0.79	0.96 (0.56 to 1.64)	0.87	1.24 (0.72 to 2.13)	0.45
Grevenmacher	1.06 (0.67 to 1.67)	0.81	1.44 (0.74 to 2.79)	0.28	0.79 (0.40 to 1.54)	0.49
Age group (ref: 25-34y)
35-44y	0.67 (0.41 to 1.10)	0.12	0.82 (0.40 to 1.68)	0.59	0.53 (0.26 to 1.07)	0.075
45-54y	0.88 (0.54 to 1.43)	0.60	1.12 (0.57 to 2.22)	0.75	0.75 (0.37 to 1.52)	0.42
55-64y	0.92 (0.54 to 1.55)	0.75	1.08 (0.52 to 2.24)	0.84	0.82 (0.38 to 1.77)	0.62
≥65y	0.51 (0.28 to 0.95)	0.032	0.59 (0.24 to 1.43)	0.24	0.44 (0.18 to 1.04)	0.061
Education level (ref: Higher education)
High school	0.83 (0.60 to 1.13)	0.24	0.88 (0.56 to 1.38)	0.58	0.75 (0.48 to 1.18)	0.22
No diploma	0.80 (0.50 to 1.26)	0.33	0.68 (0.34 to 1.34)	0.27	0.90 (0.46 to 1.73)	0.74
Work type (ref: Sedentary)
Standing	1.12 (0.72 to 1.75)	0.62	1.02 (0.51 to 2.00)	0.96	1.30 (0.70 to 2.42)	0.40
Manual	0.50 (0.28 to 0.92)	0.025	0.42 (0.20 to 0.91)	0.027	0.75 (0.26 to 2.16)	0.60
Not in paid employment	0.75 (0.50 to 1.13)	0.17	0.67 (0.37 to 1.22)	0.19	0.85 (0.49 to 1.48)	0.57
Mode of transport to work (ref: Motor vehicle)
Public transport	1.07 (0.63 to 1.84)	0.80	1.07 (0.50 to 2.29)	0.86	1.13 (0.52 to 2.45)	0.76
Active travel	0.82 (0.43 to 1.54)	0.53	1.41 (0.53 to 3.78)	0.49	0.53 (0.23 to 1.22)	0.14
Smoking status (ref: Never)
Former	1.66 (1.21 to 2.28)	0.002	1.82 (1.13 to 2.93)	0.013	1.51 (0.96 to 2.40)	0.072
Current	0.66 (0.42 to 1.04)	0.074	0.69 (0.37 to 1.30)	0.25	0.71 (0.37 to 1.39)	0.32
Self-rated health (ref: Very good)
Good	0.43 (0.32 to 0.60)	<0.001	0.40 (0.26 to 0.63)	<0.001	0.46 (0.29 to 0.73)	0.001
Fair	0.15 (0.09 to 0.26)	<0.001	0.13 (0.05 to 0.31)	<0.001	0.16 (0.08 to 0.32)	<0.001
Weight category (ref: Normal)
Overweight	0.61 (0.45 to 0.84)	0.002	0.84 (0.53 to 1.32)	0.44	0.42 (0.27 to 0.65)	<0.001
Obese	0.47 (0.32 to 0.71)	<0.001	0.50 (0.27 to 0.92)	0.025	0.45 (0.26 to 0.79)	0.005
Season (ref: Summer)
Autumn	1.00 (0.68 to 1.48)	0.99	0.71 (0.39 to 1.29)	0.26	1.38 (0.82 to 2.36)	0.23
Winter	1.08 (0.73 to 1.60)	0.71	0.85 (0.48 to 1.53)	0.59	1.34 (0.78 to 2.31)	0.29
Spring	1.00 (0.66 to 1.52)	0.98	0.83 (0.44 to 1.55)	0.55	1.34 (0.76 to 2.39)	0.32
The data are weighted odds ratios (95% confidence intervals). Bold font indicates statistically significant differences compared to the referent group (p<0.05).

## Sheet: Table S7
Table S7. Volume and pattern of total sedentary time, bout length, frequency and distribution in men.
	Sedentary time (h/day)	p-value	Median bout length (min)	p-value	Number of prolonged bouts	p-value	PLE Alpha	p-value
District
Luxembourg	12.7 (12.5 to 12.8)	Ref	32.7 (32.1 to 33.3)	Ref	6.0 (5.8 to 6.1)	Ref	2.44 (2.42 to 2.48)	Ref
Diekirch	12.2 (11.9 to 12.5)	0.009	31.2 (30.2 to 32.2)	0.011	5.6 (5.3 to 6.0)	0.061	2.48 (2.44 to 2.53)	0.20
Grevenmacher	12.5 (12.1 to 12.8)	0.34	32.4 (31.1 to 33.8)	0.72	5.9 (5.6 to 6.3)	0.71	2.44 (2.39 to 2.50)	0.86
Age group
25-34y	12.5 (12.2 to 12.7)	Ref	31.6 (30.3 to 32.8)	Ref	6.1 (5.8 to 6.5)	Ref	2.52 (2.46 to 2.57)	Ref
35-44y	12.5 (12.2 to 12.7)	0.99	31.8 (30.7 to 32.9)	0.72	5.7 (5.4 to 6.0)	0.037	2.47 (2.42 to 2.51)	0.16
45-54y	12.5 (12.2 to 12.8)	0.98	32.0 (31.1 to 33.1)	0.52	6.0 (5.8 to 6.2)	0.51	2.46 (2.42 to 2.51)	0.14
55-64y	12.7 (12.4 to 13.0)	0.25	33.7 (32.7 to 34.7)	0.010	6.0 (5.8 to 6.2)	0.43	2.41 (2.37 to 2.45)	0.003
≥65y	12.8 (12.3 to 13.3)	0.23	34.1 (32.4 to 35.9)	0.019	5.8 (5.4 to 6.2)	0.16	2.38 (2.31 to 2.44)	0.002
Education level
Higher education	12.8 (12.7 to 13.0)	Ref	33.3 (32.6 to 34.1)	Ref	6.2 (6.0 to 6.4)	Ref	2.43 (2.40 to 2.47)	Ref
High school	12.4 (12.2 to 12.6)	0.002	31.7 (30.9 to 32.5)	0.006	5.7 (5.5 to 5.9)	0.001	2.48 (2.44 to 2.51)	0.11
No diploma	12.0 (11.6 to 12.5)	0.001	31.5 (30.0 to 33.1)	0.051	5.4 (5.1 to 5.8)	<0.001	2.46 (2.40 to 2.52)	0.53
Work type
Sedentary	12.6 (12.4 to 12.8)	Ref	32.2 (31.5 to 32.9)	Ref	6.1 (5.9 to 6.3)	Ref	2.48 (2.44 to 2.51)	Ref
Standing	12.5 (12.2 to 12.9)	0.63	31.8 (30.5 to 33.2)	0.62	5.7 (5.3 to 6.1)	0.052	2.48 (2.42 to 2.54)	0.95
Manual	12.0 (11.7 to 12.4)	0.003	32.8 (31.1 to 34.5)	0.50	5.1 (4.7 to 5.4)	<0.001	2.42 (2.34 to 2.51)	0.25
Not in paid employment	12.7 (12.4 to 13.1)	0.73	33.0 (31.8 to 34.2)	0.28	6.0 (5.8 to 6.3)	0.63	2.41 (2.37 to 2.46)	0.049
Mode of transport to work
Motor vehicle	12.4 (12.2 to 12.5)	Ref	31.6 (31.0 to 32.3)	Ref	5.3 (5.1 to 5.6)	Ref	2.49 (2.46 to 2.52)	Ref
Public transport	12.9 (12.5 to 13.2)	0.032	32.2 (30.9 to 33.4)	0.45	5.6 (5.1 to 6.1)	0.26	2.47 (2.40 to 2.55)	0.65
Active travel	12.4 (11.9 to 12.9)	0.94	32.5 (30.5 to 34.5)	0.42	5.4 (4.8 to 6.1)	0.82	2.49 (2.39 to 2.58)	0.89
Smoking status
Never	12.6 (12.4 to 12.8)	Ref	32.4 (31.7 to 33.1)	Ref	5.9 (5.7 to 6.1)	Ref	2.46 (2.43 to 2.49)	Ref
Former	12.4 (12.2 to 12.6)	0.19	32.3 (31.5 to 33.1)	0.94	6.0 (5.8 to 6.2)	0.34	2.46 (2.42 to 2.49)	0.82
Current	12.8 (12.4 to 13.2)	0.29	33.2 (31.8 to 34.7)	0.30	5.8 (5.5 to 6.2)	0.74	2.41 (2.34 to 2.48)	0.19
Self-rated health
Very good	12.5 (12.3 to 12.7)	Ref	31.8 (31.1 to 32.5)	Ref	5.9 (5.7 to 6.1)	Ref	2.48 (2.45 to 2.51)	Ref
Good	12.6 (12.4 to 12.7)	0.45	32.8 (32.1 to 33.5)	0.054	5.9 (5.7 to 6.1)	0.90	2.43 (2.40 to 2.46)	0.037
Fair	12.8 (12.3 to 13.4)	0.27	33.2 (31.4 to 34.9)	0.16	5.8 (5.4 to 6.2)	0.57	2.47 (2.39 to 2.54)	0.77
Weight category
Normal	12.3 (12.2 to 12.5)	Ref	32.0 (31.3 to 32.8)	Ref	5.7 (5.5 to 5.9)	Ref	2.47 (2.43 to 2.50)	Ref
Overweight	12.5 (12.3 to 12.7)	0.34	32.1 (31.4 to 32.8)	0.94	6.0 (5.8 to 6.2)	0.094	2.47 (2.44 to 2.51)	0.69
Obese	13.2 (12.9 to 13.5)	<0.001	34.1 (32.8 to 35.5)	0.008	6.2 (5.9 to 6.4)	0.004	2.39 (2.34 to 2.43)	0.010
Season
Summer	12.6 (12.4 to 12.9)	Ref	33.0 (32.0 to 34.1)	Ref	6.1 (5.9 to 6.4)	Ref	2.43 (2.39 to 2.47)	Ref
Autumn	12.6 (12.4 to 12.9)	0.95	32.0 (31.1 to 33.0)	0.17	6.0 (5.7 to 6.2)	0.36	2.47 (2.42 to 2.51)	0.21
Winter	12.6 (12.4 to 12.8)	0.88	32.5 (31.6 to 33.5)	0.50	5.9 (5.7 to 6.1)	0.16	2.47 (2.43 to 2.51)	0.21
Spring	12.4 (12.1 to 12.6)	0.19	32.4 (31.4 to 33.4)	0.40	5.7 (5.5 to 6.0)	0.028	2.45 (2.40 to 2.50)	0.47
The data are weighted marginal means (95% confidence intervals). Bold font indicates statistically significant differences compared to the referent group (p<0.05). PLE, Power law exponent.

## Sheet: Table S8
Table S8. Volume and pattern of total sedentary time, bout length, frequency and distribution in women.
	Sedentary time (h/day)	p-value	Median bout length (min)	p-value	Number of prolonged bouts	p-value	PLE Alpha	p-value
District
Luxembourg	11.8 (11.6 to 11.9)	Ref	31.7 (31.1 to 32.2)	Ref	5.3 (5.2 to 5.5)	Ref	2.48 (2.46 to 2.50)	Ref
Diekirch	11.5 (11.2 to 11.7)	0.064	31.5 (30.5 to 32.5)	0.78	5.4 (5.1 to 5.7)	0.66	2.44 (2.39 to 2.49)	0.20
Grevenmacher	11.7 (11.4 to 11.9)	0.58	31.1 (30.1 to 32.0)	0.28	5.4 (5.1 to 5.7)	0.67	2.44 (2.39 to 2.49)	0.21
Age group
25-34y	11.5 (11.2 to 11.7)	Ref	30.9 (29.8 to 32.0)	Ref	5.1 (4.7 to 5.4)	Ref	2.54 (2.49 to 2.59)	Ref
35-44y	11.3 (11.1 to 11.6)	0.41	30.5 (29.6 to 31.4)	0.59	5.2 (4.9 to 5.4)	0.63	2.51 (2.47 to 2.55)	0.40
45-54y	11.5 (11.3 to 11.8)	0.71	30.9 (30.1 to 31.6)	0.98	5.3 (5.1 to 5.5)	0.23	2.49 (2.45 to 2.53)	0.14
55-64y	12.0 (11.7 to 12.2)	0.015	32.4 (31.5 to 33.2)	0.044	5.6 (5.4 to 5.8)	0.013	2.40 (2.37 to 2.44)	<0.001
≥65y	12.5 (12.2 to 12.9)	<0.001	34.2 (32.8 to 35.6)	0.001	5.8 (5.5 to 6.1)	0.002	2.36 (2.30 to 2.41)	<0.001
Education level
Higher education	11.9 (11.8 to 12.1)	Ref	32.2 (31.4 to 32.9)	Ref	5.6 (5.4 to 5.8)	Ref	2.45 (2.42 to 2.48)	Ref
High school	11.6 (11.4 to 11.8)	0.015	31.4 (30.7 to 32.1)	0.13	5.2 (5.1 to 5.4)	0.008	2.48 (2.45 to 2.51)	0.19
No diploma	11.3 (11.0 to 11.7)	0.004	30.2 (29.1 to 31.4)	0.009	4.9 (4.5 to 5.2)	<0.001	2.50 (2.45 to 2.54)	0.13
Work type
Sedentary	12.0 (11.8 to 12.1)	Ref	31.7 (31.0 to 32.5)	Ref	5.7 (5.5 to 5.9)	Ref	2.49 (2.45 to 2.52)	Ref
Standing	11.3 (11.0 to 11.6)	<0.001	29.7 (28.7 to 30.7)	0.002	4.8 (4.4 to 5.1)	<0.001	2.53 (2.48 to 2.58)	0.16
Manual	11.2 (10.6 to 11.9)	0.028	31.2 (29.1 to 33.3)	0.65	4.7 (4.2 to 5.2)	<0.001	2.45 (2.32 to 2.57)	0.52
Not in paid employment	11.7 (11.4 to 11.9)	0.086	32.3 (31.5 to 33.1)	0.33	5.3 (5.1 to 5.5)	0.028	2.42 (2.38 to 2.45)	0.016
Mode of transport to work
Motor vehicle	11.6 (11.4 to 11.7)	Ref	30.6 (29.9 to 31.2)	Ref	5.0 (4.7 to 5.4)	Ref	2.53 (2.50 to 2.56)	Ref
Public transport	11.7 (11.4 to 12.0)	0.53	31.1 (30.0 to 32.3)	0.38	5.2 (4.7 to 5.7)	0.47	2.48 (2.44 to 2.52)	0.060
Active travel	11.4 (10.9 to 11.8)	0.34	30.0 (28.4 to 31.6)	0.51	4.9 (4.3 to 5.5)	0.70	2.59 (2.52 to 2.67)	0.11
Smoking status
Never	11.7 (11.6 to 11.9)	Ref	31.7 (31.2 to 32.3)	Ref	5.4 (5.3 to 5.6)	Ref	2.46 (2.44 to 2.49)	Ref
Former	11.5 (11.3 to 11.8)	0.12	31.4 (30.5 to 32.2)	0.48	5.3 (5.0 to 5.5)	0.25	2.48 (2.44 to 2.51)	0.60
Current	11.8 (11.5 to 12.1)	0.60	31.1 (29.9 to 32.3)	0.31	5.3 (4.9 to 5.6)	0.42	2.49 (2.43 to 2.54)	0.42
Self-rated health
Very good	11.8 (11.6 to 12.0)	Ref	31.9 (31.2 to 32.7)	Ref	5.5 (5.2 to 5.7)	Ref	2.46 (2.43 to 2.49)	Ref
Good	11.6 (11.5 to 11.8)	0.12	31.1 (30.5 to 31.7)	0.069	5.3 (5.1 to 5.4)	0.13	2.49 (2.46 to 2.51)	0.22
Fair	11.9 (11.4 to 12.3)	0.84	32.8 (31.1 to 34.4)	0.38	5.5 (5.1 to 5.9)	0.91	2.42 (2.36 to 2.48)	0.24
Weight category
Normal	11.6 (11.4 to 11.7)	Ref	31.2 (30.6 to 31.7)	Ref	5.3 (5.1 to 5.4)	Ref	2.47 (2.45 to 2.49)	Ref
Overweight	11.8 (11.6 to 12.1)	0.044	32.4 (31.5 to 33.3)	0.020	5.4 (5.2 to 5.6)	0.26	2.45 (2.42 to 2.49)	0.52
Obese	11.9 (11.6 to 12.3)	0.077	31.6 (30.1 to 33.0)	0.59	5.5 (5.2 to 5.8)	0.17	2.50 (2.44 to 2.55)	0.44
Season
Summer	11.7 (11.5 to 11.9)	Ref	31.8 (31.0 to 32.6)	Ref	5.5 (5.3 to 5.8)	Ref	2.45 (2.42 to 2.49)	Ref
Autumn	11.7 (11.5 to 11.9)	0.91	31.3 (30.5 to 32.1)	0.42	5.4 (5.2 to 5.6)	0.39	2.48 (2.45 to 2.51)	0.31
Winter	11.8 (11.6 to 12.0)	0.51	31.6 (30.6 to 32.6)	0.78	5.2 (5.0 to 5.5)	0.11	2.47 (2.43 to 2.51)	0.52
Spring	11.7 (11.4 to 11.9)	0.84	31.7 (30.8 to 32.5)	0.86	5.3 (5.0 to 5.5)	0.23	2.47 (2.43 to 2.52)	0.45
The data are weighted marginal means (95% confidence intervals). Bold font indicates statistically significant differences compared to the referent group (p<0.05). PLE, Power law exponent.
